# Supplementary material for: Mitigation of Oxidative Damage Caused by Salinity in the Halophyte Crithmum maritimum L. via Biostimulant-Enhanced Antioxidant Activity
Source: Plants (Basel). 2025 Dec 12;14(24):3788. doi: 10.3390/plants14243788 (PMC12737243; doi:10.3390/plants14243788)
Supplement: Supplementary file 1 [file plants-14-03788-s001.zip]

Archive with 1 entries (1 files):
- plants-3992656-supplementary.pdf
